# Supplementary material for: Protein Fold Usages in Ribosomes: Another Glance to the Past
Source: Int J Mol Sci. 2024 Aug 13;25(16):8806. doi: 10.3390/ijms25168806 (PMC11354259; doi:10.3390/ijms25168806)
Supplement: Supplementary file 1 [file ijms-25-08806-s001.zip]

Archive with 1 entries (1 files):
- ijms-3140589-supplementary.xlsx
