# Supplementary material for: Protein Fold Usages in Ribosomes: Another Glance to the Past
Source: Int J Mol Sci. 2024 Aug 13;25(16):8806. doi: 10.3390/ijms25168806 (PMC11354259; doi:10.3390/ijms25168806)
Supplement: Supplementary file 1 [file ijms-25-08806-s001.zip › ijms-3140589-supplementary.xlsx]

## Sheet: Table S1
Supplementary Table 1. Ribosomal protein folds found in the ribosomes of bacteria, archaea and eukarya grouped according to their class, architecture and topology. pdb_id: 4y4p, 4ybb, 7p7q, 4v9h, 1dd3, 4v6u, 4v88, 3j7r, 4ug0. Universal: universal ribosomal proteins B: bacteria specific ribosomal proteins AE: archaea and eukarya specific ribosomal proteins E: eukarya specific ribosomal proteins Re…
Class	Architecture	Topology	Universal	B	AE	E
1. Mainly α	10. Orthogonal Bundle	8. Helicase, Ruva Protein; domain 3	uS13
1. Mainly α	10. Orthogonal Bundle	10. Arc Repressor Mutant, subunit A	uL11		eS19	eL13, eL36, eS10, eS25
1. Mainly α	10. Orthogonal Bundle	60. Diphtheria Toxin Repressor; domain 2			eS17
1. Mainly α	10. Orthogonal Bundle	287. Helix Hairpins	uL29, uS15	bL34
1. Mainly α	10. Orthogonal Bundle	455. RP S7	uS7
1. Mainly α	10. Orthogonal Bundle	1050. RP S4 Delta 41; Chain A, domain 1	uS4
1. Mainly α	10. Orthogonal Bundle	1620. Atp Synthase ε Chain; Chain: I;			eL39
1. Mainly α	10. Orthogonal Bundle	1650. 50s RP L19e, Chain O, domain 1			eL19
1. Mainly α	10. Orthogonal Bundle	1900. c-terminal domain of poly(a) binding protein		bL20
1. Mainly α	20.Up-down Bundle	5. Single α-helices involved in coiled-coils or other helix-helix interfaces		bL32	eL41	eS30
1. Mainly α	20.Up-down Bundle	58. Methane Monooxygenase Hydroxylase; Chain G, domain 1		bS20
2. Mainly β	20. Single Sheet	25. N-terminal domain TfIIb			eL37, eL43, eS27	eS7 x2
2. Mainly β	20. Single Sheet	28. Rubrerythrin, domain 2	uL33
2. Mainly β	30. Roll	30. SH3 type barrels	uL2, uL24	bL19	eL14, eL21, eL27, eS4	eL6
2. Mainly β	30. Roll	170. RP L24e; Chain: T;		bL28	eL24
2. Mainly β	40. β barrel	10. Thrombin, subunit H			eL33
2. Mainly β	40. β barrel	30. Elongation factor Tu (Ef-tu); domain 3	uL3
2. Mainly β	40. β barrel	50. OB fold	uL2, uS12, uS17	bL21, bL27	eS4, eS28
2. Mainly β	40. β barrel	150. RP L14	uL14
2. Mainly β	40. β barrel	240. RP L25; Chain P		bL25
2. Mainly β	60. Sandwich	120. Jelly Rolls		bL36
2. Mainly β	130. 7 Propeller	10. Methylamine Dehydrogenase; Chain H				RACK1
2. Mainly β	170. β Complex	120. RNApol α Subunit; Chain A, domain 2		bL25
3. αβ	10. Roll	20. Ubiquitin-like (UB roll)			eL20 x2, eS1, eS6
3. αβ	10. Roll	290. Structural Genomics Hypothetical 15.5 Kd Protein In mrcA-pckA Intergenic Region; Chain A	uS4		eS4, eS8
3. αβ	10. Roll	430. RP L9; domain 2		bL9
3. αβ	10. Roll	440. RP L31e; Chain: W;			eL31
3. αβ	30. 2-Layer Sandwich	70. α-β plaits	uL10, uL23, uS10	bS6	eL32, eS24
3. αβ	30. 2-Layer Sandwich	160. dsRNA Binding Domain	uS5
3. αβ	30. 2-Layer Sandwich	190. Ribulose 1,5 Bisphosphate Carboxylase/Oxygenase	uL1
3. αβ	30. 2-Layer Sandwich	230. RP S5; domain 2	uS5, uS9
3. αβ	30. 2-Layer Sandwich	300. GMP Synthetase; Chain A, domain 3	uS3
3. αβ	30. 2-Layer Sandwich	420. Nucleotidyltransferase; domain 5	uL18, uS11
3. αβ	30. 2-Layer Sandwich	479. Tetrahydropterin Synthase; Chain A			eS1
3. αβ	30. 2-Layer Sandwich	720. Signal recognition particle alu RNA binding heterodimer, srp9/1				eL38
3. αβ	30. 2-Layer Sandwich	860. 30s RP S19; Chain A	uS19
3. αβ	30. 2-Layer Sandwich	1140. RP S3 C-terminal domain	uS3
3. αβ	30. 2-Layer Sandwich	1230. Hypothetical Cytosolic Protein; Chain: A;			eS21
3. αβ	30. 2-Layer Sandwich	1320. S16 RP; Chain: A;		bS16
3. αβ	30. 2-Layer Sandwich	1330. 60s RP L30; Chain: A;			eL8, eL30	eS12
3. αβ	30. 2-Layer Sandwich	1360. Gyrase A; domain 2				eL22
3. αβ	30. 2-Layer Sandwich	1370. RP S8; Chain: A, domain 1	uS8
3. αβ	30. 2-Layer Sandwich	1390. RP L30; Chain: A	uL30	bL12
3. αβ	30. 2-Layer Sandwich	1430. RP L3; Chain: B; domain 2	uL3
3. αβ	30. 2-Layer Sandwich	1440. 50S RP L5; chain A	uL5
3. αβ	30. 2-Layer Sandwich	1490. Dna Ligase; domain 1	uS8
3. αβ	30. 2-Layer Sandwich	1550. RP L11, N-terminal domain	uL11
3. αβ	30. 2-Layer Sandwich	1740. First zinc finger domain of poly(adp-ribose) polymerase-1				eS26
3. αβ	40. 3-Layer(aba) Sandwich	5. RP L9; domain 1		bL9
3. αβ	40. 3-Layer(aba) Sandwich	50. Rossmann fold	uL1, uS2
3. αβ	40. 3-Layer(aba) Sandwich	1120. RP L15e			eL15
3. αβ	40. 3-Layer(aba) Sandwich	1370. RP L4; Chain A	uL4
3. αβ	90. αβ complex	470. RP L22; Chain A	uL22
3. αβ	90. αβ complex	930. Outer Surface Protein A; domain 3	uL6 (x2)
3. αβ	90. αβ complex	1030. 50s RP L17; Chain A		bL17
3. αβ	90. αβ complex	1170. Aldehyde Oxidoreductase; domain 3	uL16
3. αβ	90. αβ complex	1180. RP L13p; chain A	uL13
3. αβ	100. RP L15; Chain K; domain 2	10. RP L15; Chain K; domain 2	uL15		eL18
4. Few Secondary Structures	10. Irregular	410. Factor Xa Inhibitor		bL35
4. Few Secondary Structures	10. Irregular	640. 30s RP S18		bS18
4. Few Secondary Structures	10. Irregular	830. 30s RP S14; Chain N	uS14	bL31
4. Few Secondary Structures	10. Irregular	1060. ZNF265 like			eL40
6. Special	10. Helix non-globular	140. Helix Hairpins				eL29
6. Special	20. Other non-globular	50. N-terminal domain TfIIb			eS31
6. Special	20. Other non-globular	340. His-Me finger endonuclease fold			eL34

## Sheet: Table S2a
Supplementary Table 2a. Bacteria specific ribosomal protein folds.
Class	Architecture	Topology	Protein
1. Mainly α	10. Orthogonal Bundle	1900. c-terminal domain of poly(a) binding protein	bL20
1. Mainly α	20.Up-down Bundle	58. Methane Monooxygenase Hydroxylase; Chain G, domain 1	bS20
2. Mainly β	40. β barrel	240. RP L25; Chain P	bL25
2. Mainly β	60. Sandwich	120. Jelly Rolls	bL36
2. Mainly β	170. β Complex	120. RNApol α Subunit; Chain A, domain 2	bL25
3. αβ	10. Roll	430. RP L9; domain 2	bL9
3. αβ	30. 2-Layer Sandwich	1320. S16 RP; Chain: A;	bS16
3. αβ	40. 3-Layer(aba) Sandwich	5. RP L9; domain 1	bL9
3. αβ	90. αβ complex	1030. 50s RP L17; Chain A	bL17
4. Few Secondary Structures	10. Irregular	410. Factor Xa Inhibitor	bL35
4. Few Secondary Structures	10. Irregular	640. 30s RP S18	bS18

## Sheet: Table S2b
Supplementary Table 2b. Archaea and eukarya specific ribosomal protein folds. Strictly eukarya specific ribosomal proteins and protein folds are in yellow.
Class	Architecture	Topology	Protein
1. Mainly α	10. Orthogonal Bundle	1620. Atp Synthase ε Chain; Chain: I;	eL39
1. Mainly α	10. Orthogonal Bundle	1650. 50s RP L19e, Chain O, domain 1	eL19
2. Mainly β	20. Single Sheet	25. N-terminal domain TfIIb	eL37, eL43, eS7, eS27
2. Mainly β	40. β barrel	10. Thrombin, subunit H	eL33
2. Mainly β	130. 7 Propeller	10. Methylamine Dehydrogenase; Chain H	RACK1
3. αβ	10. Roll	20. Ubiquitin-like (UB roll)	eL20, eS1, eS6
3. αβ	10. Roll	440. RP L31e; Chain: W;	eL31
3. αβ	30. 2-Layer Sandwich	479. Tetrahydropterin Synthase; Chain A	eS1
3. αβ	30. 2-Layer Sandwich	720. Signal recognition particle alu RNA binding heterodimer, srp9/1	eL38
3. αβ	30. 2-Layer Sandwich	1230. Hypothetical Cytosolic Protein; Chain: A;	eS21
3. αβ	30. 2-Layer Sandwich	1330. 60s RP L30; Chain: A;	eL8, eL30, eS12
3. αβ	30. 2-Layer Sandwich	1360. Gyrase A; domain 2	eL22
3. αβ	30. 2-Layer Sandwich	1740. First zinc finger domain of poly(adp-ribose) polymerase-1	eS26
3. αβ	40. 3-Layer(aba) Sandwich	1120. RP L15e	eL15
4. Few Secondary Structures	10. Irregular	1060. ZNF265 like	eL40
6. Special	10. Helix non-globular	140. Helix Hairpins	eL29
6. Special	20. Other non-globular	50. N-terminal domain TfIIb	eS31
6. Special	20. Other non-globular	340. His-Me finger endonuclease fold	eL34

## Sheet: Table S3a
Supplementary Table 3a. Acquisition of new extensions in universal ribosomal proteins and their folds.
Kingdom		ABE		B		A				E		Fold
LSU	uL1	seg-N									Conservative	Ribulose 1,5 Bisphosphate Carboxylase/Oxygenase & Rossmann fold
	uL2	mix-N	mix-C							loop-1	Latent	OB fold & SH3 type barrels
	uL3	loop-3				seg-N	loop-1	b-HP-2	seg-C	hel-C	Evolvable	RP L3; Chain: B; domain2 & Ef-tu ; domain 3
	uL4	loop-1				loop-2				mix-C	Evolvable	RP L4; Chain A
	uL5	loop-1		mix-N		loop-2					archaea	50S RP L5; Chain A
	uL6										Conservative	Outer Surface Protein A; domain 3 x2
	uL10										Conservative	α-β plaits
	uL11										Conservative	RP L11, N-terminal domain & Arc Repressor Mutant, subunit A
	uL13	loop-1		seg-N		loop-2				hel-C	Evolvable	RP L13p ; Chain A
	uL14					seg-N	loop-1				archaea	RP L14
	uL15	mix-N									Conservative	RP L15; Chain K; domain 2
	uL16	seg-N	loop-1							mix-C	Latent	Aldehyde Oxidoreductase; domain 3
	uL18					mix-N				mix-C	Evolvable	Nucleotidyltransferase; domain 5
	uL22	b-HP				loop-1				mix-C	Evolvable	RP L22; Chain A
	uL23			b-HP		loop-1				seg-N	Evolvable	α-β plaits
	uL24	b-HP				mix-N					archaea	SH3 type barrels
	uL29									mix-C	Latent	Helix Hairpins
	uL30									mix-N	Latent	RP L30; Chain A
	uL33					loop-1				seg-C	Evolvable	Rubrerythrin, domain 2
SSU	uS2	seg-C		dom-1							bacteria	Rossmann fold
	uS3	seg-C		mix-N		hel-N					archaea	GMP Synthetase; Chain A, domain 3 & RP S3 C-terminal domain
	uS4			dom-1	dom-2	seg-N	dom-1	mix-C			archaea	RP S4 Delta 41; Chain A, domain 1 & Structural Genomics Hypothetical 15.5 Kd Protein In mrcA-pckA Intergenic Region; Chain A
	uS5	b-HP	mix-C			dom-1	loop-1				archaea	dsRNA Binding Domain & RP S5; domain 2
	uS7	mix-N	loop-1								Conservative	α-β plaits
	uS8			loop-1							bacteria	RP S8; Chain A, domain 1 & DNA Ligase; domain 1
	uS9	seg-C									Conservative	RP S5; domain 2
	uS10	b-HP									Conservative	α-β plaits
	uS11	seg-N	seg-C			loop-1					archaea	Nucleotidyltransferase; domain 5
	uS12	mix-N	loop-1								Conservative	OB fold
	uS13	seg-N	mix-C								Conservative	Helicase, Ruva Protein; domain 3
	uS14	mix-NC									Conservative	30S RP S14; chain N
	uS15					seg-N	dom-1	mix-C			archaea	Helix Hairpins
	uS17	b-HP	mix-C			loop-3				seg-N	Evolvable	OB fold
	uS19	seg-N									Conservative	30s RP S19; Chain A

## Sheet: Table S3b
Supplementary Table 3b. Acquisition of new extensions in bacteria specific ribosomal proteins and their folds.
Kingdom		B			Fold
LSU	bL9	Dom-1	Hel-1	Dom-2	RP L9; domains 1 &2
	bL12				RP L30; Chain A
	bL17	Seg-N	Loop-1		50s RP L17; Chain A
	bL19	mix-N	mix-C		SH3 type barrels
	bL20	mix-N			C-terminal domain of poly(a) biding protein
	bL21	-HP			OB fold
	bL27	Seg-N			OB fold
	bL28	-HP			OB fold
	bL31	Seg-N	Seg-C		30s RP S14; Chain N
	bL32	mix-N			Single alpha-helices involved in coiled-coils or other helix-helix interfaces
	bL34	mix-N			Helix Hairpins
	bL35	Loop-1			Factor XA inhibitor
SSU	bS6	seg-C			α-β plaits
	bS16				S16 RP; Chain A
	bS18	seg-C			30s RP S18
	bS20				Single alpha-helices involved in coiled-coils or other helix-helix interfaces

## Sheet: Table S3c
Supplementary Table 3c. Acquisition of new extensions in archaea and eukarya specific ribosomal proteins and their folds.
Kingdom		A		E				Fold
LSU	eL8			mix-N	loop-1	mix-C	Latent	60s RP L30; Chain A
	eL14			seg-N	hel-C		Latent	SH3 type barrels
	eL15	loop-1	seg-C	mix-C			Evolvable	RP L15e
	eL18			seg-N	mix-C		Latent	RP L15; Chain K, domain 2
	eL19	mix-C		hel-C			Evolvable	50s RP L19e; Chain O, domain 1
	eL20	mix-C		dom-1	loop-1	seg-C	Evolvable	UB roll
	eL21	seg-N		mix-C			Evolvable	SH3 type barrels
	eL24			mix-C			Latent	RP L24e; Chain T
	eL27			loop-1			Latent	SH3 type barrels
	eL30						Conservative	60s RP L30; Chain A
	eL32	loop-1					Conservative	α-β plaits
	eL33	loop-1		seg-N	loop-2	seg-C	Evolvable	Thrombin, subunit H
	eL34	seg-N	hel-C				Conservative	His-Me finger endonuclease fold
	eL37	mix-NC		mix-C			Evolvable	N-terminal domain TfIIb
	eL39	mix-NC					Conservative	ATP synthase ε chain; Chain I
	eL40	mix-N					Conservative	ZNF265 like
	eL43	mix-N	mix-C				Conservative	N-terminal domain TfIIb
SSU	eS1	seg-N	seg-C	loop-1			Evolvable	UB roll & Tetrahydropterin Synthase; Chain A
	eS4	seg-N	loop-1	mix-C			Evolvable	Structural Genomics Hypothetical 15.5Kd Protein In mrcA-pckA Intergenic Region; Chain A & OB fold & SH3 type barrels
	eS6			mix-C			Latent	UB roll
	eS8	loop-1		dom-1			Evolvable	Structural Genomics Hypothetical 15.5Kd Protein In mrcA-pckA Intergenic Region; Chain A
	eS17			mix-C			Latent	Diphtheria Toxin Repressor ; domain 2
	eS19	b-HP					Conservative	Arc Repressor Mutant, subunit A
	eS21	seg-N		loop	mix-C		Evolvable	Hypothetical Cytosolic Protein; Chain A
	eS24			mix-C			Latent	α-β plaits
	eS27	mix-N					Conservative	N-terminal domain TfIIb
	eS28	seg-N	seg-C				Conservative	OB fold
	eS31			seg-N			Latent	N-terminal domain TfIIb

## Sheet: Table S3d
Supplementary Table 3d. Extensions in eukarya specific ribosomal proteins and their folds.
Kingdom		E			Fold
LSU	eL6	seg-N	seg-C		SH3 type barrels
	eL13	mix-N	mix-C		Arc Repressor Mutant, subunit A
	eL22				Gyrase A; domain 2
	eL29	mix-NC			Helix Hairpins
	eL36	mix-N			Arc Repressor Mutant, subunit A
	eL38				Signal recognition particle alu RNA binding heterodimer, srp9/1
SSU	eS7	loop-1			N-terminal domain TfIIb
	eS10	seg-C			Arc Repressor Mutant, subunit A
	eS12	loop-1			60s RP L30; Chain A
	eS25				Arc Repressor Mutant; subunit A
	eS26	seg-N	loop-1	seg-C	1st zinc finger domain of poly(adp-ribose) polymerase-1
	eS30	mix-NC			Single alpha-helices involved in coiled-coils or other helix-helix interfaces
